# Supplementary material for: Induction of lipid A modification genes in Pseudomonas aeruginosa cells tolerant to a commercially available contact lens disinfection solution
Source: J Med Microbiol. 2025 Oct 3;74(10):002073. doi: 10.1099/jmm.0.002073 (PMC12494483; doi:10.1099/jmm.0.002073)
Supplement: Uncited Supplementary Material 2. [file jmm-74-02073-s002.xlsx]

## Sheet: table S1
time_group1	strain_group1	time_group2	strain_group2	null.value	estimate	conf.low	conf.high	p.adj	p.adj.signif
0	pretreated	0	untreated	0	377778	-133764	889320	0.421	ns
0	pretreated	1	untreated	0	-1.01767e+06	-1.52921e+06	-506125	1.94e-08	****
0	pretreated	10	untreated	0	-1.12178e+06	-1.63332e+06	-610236	4.67e-10	****
0	pretreated	30	untreated	0	-1.12222e+06	-1.63376e+06	-610680	4.59e-10	****
0	pretreated	60	untreated	0	-1.12222e+06	-1.63376e+06	-610680	4.59e-10	****
0	pretreated	120	untreated	0	-1.12222e+06	-1.63376e+06	-610680	4.59e-10	****
0	pretreated	240	untreated	0	-1.12222e+06	-1.63376e+06	-610680	4.59e-10	****
0	pretreated	360	untreated	0	-1.12222e+06	-1.63376e+06	-610680	4.59e-10	****
1	pretreated	0	untreated	0	44444.4	-467098	555986	1	ns
1	pretreated	1	untreated	0	-1351000	-1.86254e+06	-839458	2.27e-13	****
1	pretreated	10	untreated	0	-1.45511e+06	-1.96665e+06	-943569	1.31e-13	****
1	pretreated	30	untreated	0	-1.45556e+06	-1.9671e+06	-944014	1.33e-13	****
1	pretreated	60	untreated	0	-1.45556e+06	-1.9671e+06	-944014	1.33e-13	****
1	pretreated	120	untreated	0	-1.45556e+06	-1.9671e+06	-944014	1.33e-13	****
1	pretreated	240	untreated	0	-1.45556e+06	-1.9671e+06	-944014	1.33e-13	****
1	pretreated	360	untreated	0	-1.45556e+06	-1.9671e+06	-944014	1.33e-13	****
10	pretreated	0	untreated	0	733333	221791	1.24488e+06	0.000195	***
10	pretreated	1	untreated	0	-662111	-1.17365e+06	-150569	0.00142	**
10	pretreated	10	untreated	0	-766222	-1.27776e+06	-254680	7.38e-05	****
10	pretreated	30	untreated	0	-766667	-1.27821e+06	-255125	7.28e-05	****
10	pretreated	60	untreated	0	-766667	-1.27821e+06	-255125	7.28e-05	****
10	pretreated	120	untreated	0	-766667	-1.27821e+06	-255125	7.28e-05	****
10	pretreated	240	untreated	0	-766667	-1.27821e+06	-255125	7.28e-05	****
10	pretreated	360	untreated	0	-766667	-1.27821e+06	-255125	7.28e-05	****
30	pretreated	0	untreated	0	922222	410680	1.43376e+06	5.14e-07	****
30	pretreated	1	untreated	0	-473222	-984764	38319.7	0.104	ns
30	pretreated	10	untreated	0	-577333	-1.08888e+06	-65791.4	0.0119	*
30	pretreated	30	untreated	0	-577778	-1.08932e+06	-66235.8	0.0118	*
30	pretreated	60	untreated	0	-577778	-1.08932e+06	-66235.8	0.0118	*
30	pretreated	120	untreated	0	-577778	-1.08932e+06	-66235.8	0.0118	*
30	pretreated	240	untreated	0	-577778	-1.08932e+06	-66235.8	0.0118	*
30	pretreated	360	untreated	0	-577778	-1.08932e+06	-66235.8	0.0118	*
60	pretreated	0	untreated	0	955556	444014	1.4671e+06	1.67e-07	****
60	pretreated	1	untreated	0	-439889	-951431	71653.1	0.182	ns
60	pretreated	10	untreated	0	-544000	-1.05554e+06	-32458.1	0.0253	*
60	pretreated	30	untreated	0	-544444	-1.05599e+06	-32902.5	0.0251	*
60	pretreated	60	untreated	0	-544444	-1.05599e+06	-32902.5	0.0251	*
60	pretreated	120	untreated	0	-544444	-1.05599e+06	-32902.5	0.0251	*
60	pretreated	240	untreated	0	-544444	-1.05599e+06	-32902.5	0.0251	*
60	pretreated	360	untreated	0	-544444	-1.05599e+06	-32902.5	0.0251	*
120	pretreated	0	untreated	0	1.24444e+06	732902	1.75599e+06	5.1e-12	****
120	pretreated	1	untreated	0	-151000	-662542	360542	1	ns
120	pretreated	10	untreated	0	-255111	-766653	256431	0.931	ns
120	pretreated	30	untreated	0	-255556	-767098	255986	0.93	ns
120	pretreated	60	untreated	0	-255556	-767098	255986	0.93	ns
120	pretreated	120	untreated	0	-255556	-767098	255986	0.93	ns
120	pretreated	240	untreated	0	-255556	-767098	255986	0.93	ns
120	pretreated	360	untreated	0	-255556	-767098	255986	0.93	ns
240	pretreated	0	untreated	0	1440000	928458	1.95154e+06	1.46e-13	****
240	pretreated	1	untreated	0	44555.6	-466986	556098	1	ns
240	pretreated	10	untreated	0	-59555.6	-571098	451986	1	ns
240	pretreated	30	untreated	0	-60000	-571542	451542	1	ns
240	pretreated	60	untreated	0	-60000	-571542	451542	1	ns
240	pretreated	120	untreated	0	-60000	-571542	451542	1	ns
240	pretreated	240	untreated	0	-60000	-571542	451542	1	ns
240	pretreated	360	untreated	0	-60000	-571542	451542	1	ns
360	pretreated	0	untreated	0	1.47467e+06	963125	1.98621e+06	1.33e-13	****
360	pretreated	1	untreated	0	79222.2	-432320	590764	1	ns
360	pretreated	10	untreated	0	-24888.9	-536431	486653	1	ns
360	pretreated	30	untreated	0	-25333.3	-536875	486209	1	ns
360	pretreated	60	untreated	0	-25333.3	-536875	486209	1	ns
360	pretreated	120	untreated	0	-25333.3	-536875	486209	1	ns
360	pretreated	240	untreated	0	-25333.3	-536875	486209	1	ns
360	pretreated	360	untreated	0	-25333.3	-536875	486209	1	ns

## Sheet: table S2
time_group1	strain_group1	time_group2	strain_group2	null.value	estimate	conf.low	conf.high	p.adj	p.adj.signif
0	PAO1 control	0	PAO1 pre-treated	0	-390000	-4.80167e+06	4.02167e+06	1	ns
0	PAO1 control	1	PAO1 pre-treated	0	18660000	1.42483e+07	2.30717e+07	0	****
0	PAO1 control	10	PAO1 pre-treated	0	1.54267e+07	1.1015e+07	1.98383e+07	0	****
0	PAO1 control	30	PAO1 pre-treated	0	5.16e+06	748333	9.57167e+06	0.00781	**
0	PAO1 control	60	PAO1 pre-treated	0	-156667	-4.56833e+06	4.255e+06	1	ns
0	PAO1 control	120	PAO1 pre-treated	0	-1.935e+06	-6.34667e+06	2.47667e+06	0.987	ns
0	PAO1 control	240	PAO1 pre-treated	0	-2.26233e+06	-6.674e+06	2.14933e+06	0.937	ns
0	PAO1 control	360	PAO1 pre-treated	0	-2.27033e+06	-6.682e+06	2.14133e+06	0.935	ns
0	PAO1 control	0	PA3554	0	-1.17333e+06	-5.585e+06	3.23833e+06	1	ns
0	PAO1 control	1	PA3554	0	-1.76e+06	-6.17167e+06	2.65167e+06	0.996	ns
0	PAO1 control	10	PA3554	0	-1.77333e+06	-6.185e+06	2.63833e+06	0.996	ns
0	PAO1 control	30	PA3554	0	-2.24333e+06	-6.655e+06	2.16833e+06	0.942	ns
0	PAO1 control	60	PA3554	0	-2.27333e+06	-6.685e+06	2.13833e+06	0.935	ns
0	PAO1 control	120	PA3554	0	-2.27333e+06	-6.685e+06	2.13833e+06	0.935	ns
0	PAO1 control	240	PA3554	0	-2.27333e+06	-6.685e+06	2.13833e+06	0.935	ns
0	PAO1 control	360	PA3554	0	-2.27333e+06	-6.685e+06	2.13833e+06	0.935	ns
1	PAO1 control	0	PAO1 pre-treated	0	-1.534e+06	-5.94567e+06	2.87767e+06	0.999	ns
1	PAO1 control	1	PAO1 pre-treated	0	17516000	1.31043e+07	2.19277e+07	0	****
1	PAO1 control	10	PAO1 pre-treated	0	1.42827e+07	9.871e+06	1.86943e+07	0	****
1	PAO1 control	30	PAO1 pre-treated	0	4.016e+06	-395667	8.42767e+06	0.118	ns
1	PAO1 control	60	PAO1 pre-treated	0	-1.30067e+06	-5.71233e+06	3.111e+06	1	ns
1	PAO1 control	120	PAO1 pre-treated	0	-3.079e+06	-7.49067e+06	1.33267e+06	0.537	ns
1	PAO1 control	240	PAO1 pre-treated	0	-3.40633e+06	-7.818e+06	1.00533e+06	0.349	ns
1	PAO1 control	360	PAO1 pre-treated	0	-3.41433e+06	-7.826e+06	997334	0.344	ns
1	PAO1 control	0	PA3554	0	-2.31733e+06	-6.729e+06	2.09433e+06	0.923	ns
1	PAO1 control	1	PA3554	0	-2904000	-7.31567e+06	1.50767e+06	0.645	ns
1	PAO1 control	10	PA3554	0	-2.91733e+06	-7.329e+06	1.49433e+06	0.637	ns
1	PAO1 control	30	PA3554	0	-3.38733e+06	-7.799e+06	1.02433e+06	0.359	ns
1	PAO1 control	60	PA3554	0	-3.41733e+06	-7.829e+06	994334	0.343	ns
1	PAO1 control	120	PA3554	0	-3.41733e+06	-7.829e+06	994334	0.343	ns
1	PAO1 control	240	PA3554	0	-3.41733e+06	-7.829e+06	994334	0.343	ns
1	PAO1 control	360	PA3554	0	-3.41733e+06	-7.829e+06	994334	0.343	ns
10	PAO1 control	0	PAO1 pre-treated	0	1.86767e+06	-2.544e+06	6.27933e+06	0.992	ns
10	PAO1 control	1	PAO1 pre-treated	0	2.09177e+07	1.6506e+07	2.53293e+07	0	****
10	PAO1 control	10	PAO1 pre-treated	0	1.76843e+07	1.32727e+07	2.2096e+07	0	****
10	PAO1 control	30	PAO1 pre-treated	0	7.41767e+06	3.006e+06	1.18293e+07	1.13e-05	****
10	PAO1 control	60	PAO1 pre-treated	0	2101000	-2.31067e+06	6.51267e+06	0.969	ns
10	PAO1 control	120	PAO1 pre-treated	0	322667	-4.089e+06	4.73433e+06	1	ns
10	PAO1 control	240	PAO1 pre-treated	0	-4666.67	-4.41633e+06	4.407e+06	1	ns
10	PAO1 control	360	PAO1 pre-treated	0	-12666.7	-4.42433e+06	4.399e+06	1	ns
10	PAO1 control	0	PA3554	0	1.08433e+06	-3.32733e+06	5.496e+06	1	ns
10	PAO1 control	1	PA3554	0	497667	-3.914e+06	4.90933e+06	1	ns
10	PAO1 control	10	PA3554	0	484333	-3.92733e+06	4.896e+06	1	ns
10	PAO1 control	30	PA3554	0	14333.3	-4.39733e+06	4.426e+06	1	ns
10	PAO1 control	60	PA3554	0	-15666.7	-4.42733e+06	4.396e+06	1	ns
10	PAO1 control	120	PA3554	0	-15666.7	-4.42733e+06	4.396e+06	1	ns
10	PAO1 control	240	PA3554	0	-15666.7	-4.42733e+06	4.396e+06	1	ns
10	PAO1 control	360	PA3554	0	-15666.7	-4.42733e+06	4.396e+06	1	ns
30	PAO1 control	0	PAO1 pre-treated	0	1.87833e+06	-2.53333e+06	6.29e+06	0.991	ns
30	PAO1 control	1	PAO1 pre-treated	0	2.09283e+07	1.65167e+07	2.534e+07	0	****
30	PAO1 control	10	PAO1 pre-treated	0	17695000	1.32833e+07	2.21067e+07	0	****
30	PAO1 control	30	PAO1 pre-treated	0	7.42833e+06	3.01667e+06	1.184e+07	1.1e-05	****
30	PAO1 control	60	PAO1 pre-treated	0	2.11167e+06	-2.3e+06	6.52333e+06	0.967	ns
30	PAO1 control	120	PAO1 pre-treated	0	333333	-4.07833e+06	4.745e+06	1	ns
30	PAO1 control	240	PAO1 pre-treated	0	6000	-4.40567e+06	4.41767e+06	1	ns
30	PAO1 control	360	PAO1 pre-treated	0	-2000	-4.41367e+06	4.40967e+06	1	ns
30	PAO1 control	0	PA3554	0	1095000	-3.31667e+06	5.50667e+06	1	ns
30	PAO1 control	1	PA3554	0	508333	-3.90333e+06	4.92e+06	1	ns
30	PAO1 control	10	PA3554	0	495000	-3.91667e+06	4.90667e+06	1	ns
30	PAO1 control	30	PA3554	0	25000	-4.38667e+06	4.43667e+06	1	ns
30	PAO1 control	60	PA3554	0	-5000	-4.41667e+06	4.40667e+06	1	ns
30	PAO1 control	120	PA3554	0	-5000	-4.41667e+06	4.40667e+06	1	ns
30	PAO1 control	240	PA3554	0	-5000	-4.41667e+06	4.40667e+06	1	ns
30	PAO1 control	360	PA3554	0	-5000	-4.41667e+06	4.40667e+06	1	ns
60	PAO1 control	0	PAO1 pre-treated	0	1.883e+06	-2.52867e+06	6.29467e+06	0.991	ns
60	PAO1 control	1	PAO1 pre-treated	0	20933000	1.65213e+07	2.53447e+07	0	****
60	PAO1 control	10	PAO1 pre-treated	0	1.76997e+07	1.3288e+07	2.21113e+07	0	****
60	PAO1 control	30	PAO1 pre-treated	0	7433000	3.02133e+06	1.18447e+07	1.08e-05	****
60	PAO1 control	60	PAO1 pre-treated	0	2.11633e+06	-2.29533e+06	6.528e+06	0.967	ns
60	PAO1 control	120	PAO1 pre-treated	0	338000	-4.07367e+06	4.74967e+06	1	ns
60	PAO1 control	240	PAO1 pre-treated	0	10666.7	-4.401e+06	4.42233e+06	1	ns
60	PAO1 control	360	PAO1 pre-treated	0	2666.67	-4.409e+06	4.41433e+06	1	ns
60	PAO1 control	0	PA3554	0	1.09967e+06	-3.312e+06	5.51133e+06	1	ns
60	PAO1 control	1	PA3554	0	513000	-3.89867e+06	4.92467e+06	1	ns
60	PAO1 control	10	PA3554	0	499667	-3.912e+06	4.91133e+06	1	ns
60	PAO1 control	30	PA3554	0	29666.7	-4.382e+06	4.44133e+06	1	ns
60	PAO1 control	60	PA3554	0	-333.333	-4.412e+06	4.41133e+06	1	ns
60	PAO1 control	120	PA3554	0	-333.333	-4.412e+06	4.41133e+06	1	ns
60	PAO1 control	240	PA3554	0	-333.333	-4.412e+06	4.41133e+06	1	ns
60	PAO1 control	360	PA3554	0	-333.333	-4.412e+06	4.41133e+06	1	ns
120	PAO1 control	0	PAO1 pre-treated	0	1.88333e+06	-2.52833e+06	6.295e+06	0.991	ns
120	PAO1 control	1	PAO1 pre-treated	0	2.09333e+07	1.65217e+07	2.5345e+07	0	****
120	PAO1 control	10	PAO1 pre-treated	0	17700000	1.32883e+07	2.21117e+07	0	****
120	PAO1 control	30	PAO1 pre-treated	0	7.43333e+06	3.02167e+06	1.1845e+07	1.08e-05	****
120	PAO1 control	60	PAO1 pre-treated	0	2.11667e+06	-2.295e+06	6.52833e+06	0.967	ns
120	PAO1 control	120	PAO1 pre-treated	0	338333	-4.07333e+06	4.75e+06	1	ns
120	PAO1 control	240	PAO1 pre-treated	0	11000	-4.40067e+06	4.42267e+06	1	ns
120	PAO1 control	360	PAO1 pre-treated	0	3000	-4.40867e+06	4.41467e+06	1	ns
120	PAO1 control	0	PA3554	0	1100000	-3.31167e+06	5.51167e+06	1	ns
120	PAO1 control	1	PA3554	0	513333	-3.89833e+06	4.925e+06	1	ns
120	PAO1 control	10	PA3554	0	500000	-3.91167e+06	4.91167e+06	1	ns
120	PAO1 control	30	PA3554	0	30000	-4.38167e+06	4.44167e+06	1	ns
120	PAO1 control	60	PA3554	0	3.88051e-10	-4.41167e+06	4.41167e+06	1	ns
120	PAO1 control	120	PA3554	0	1.5522e-10	-4.41167e+06	4.41167e+06	1	ns
120	PAO1 control	240	PA3554	0	1.31937e-09	-4.41167e+06	4.41167e+06	1	ns
120	PAO1 control	360	PA3554	0	2.2507e-09	-4.41167e+06	4.41167e+06	1	ns
240	PAO1 control	0	PAO1 pre-treated	0	1.88333e+06	-2.52833e+06	6.295e+06	0.991	ns
240	PAO1 control	1	PAO1 pre-treated	0	2.09333e+07	1.65217e+07	2.5345e+07	0	****
240	PAO1 control	10	PAO1 pre-treated	0	17700000	1.32883e+07	2.21117e+07	0	****
240	PAO1 control	30	PAO1 pre-treated	0	7.43333e+06	3.02167e+06	1.1845e+07	1.08e-05	****
240	PAO1 control	60	PAO1 pre-treated	0	2.11667e+06	-2.295e+06	6.52833e+06	0.967	ns
240	PAO1 control	120	PAO1 pre-treated	0	338333	-4.07333e+06	4.75e+06	1	ns
240	PAO1 control	240	PAO1 pre-treated	0	11000	-4.40067e+06	4.42267e+06	1	ns
240	PAO1 control	360	PAO1 pre-treated	0	3000	-4.40867e+06	4.41467e+06	1	ns
240	PAO1 control	0	PA3554	0	1100000	-3.31167e+06	5.51167e+06	1	ns
240	PAO1 control	1	PA3554	0	513333	-3.89833e+06	4.925e+06	1	ns
240	PAO1 control	10	PA3554	0	500000	-3.91167e+06	4.91167e+06	1	ns
240	PAO1 control	30	PA3554	0	30000	-4.38167e+06	4.44167e+06	1	ns
240	PAO1 control	60	PA3554	0	1.08654e-09	-4.41167e+06	4.41167e+06	1	ns
240	PAO1 control	120	PA3554	0	8.53712e-10	-4.41167e+06	4.41167e+06	1	ns
240	PAO1 control	240	PA3554	0	2.01787e-09	-4.41167e+06	4.41167e+06	1	ns
240	PAO1 control	360	PA3554	0	2.94919e-09	-4.41167e+06	4.41167e+06	1	ns
360	PAO1 control	0	PAO1 pre-treated	0	1.88333e+06	-2.52833e+06	6.295e+06	0.991	ns
360	PAO1 control	1	PAO1 pre-treated	0	2.09333e+07	1.65217e+07	2.5345e+07	0	****
360	PAO1 control	10	PAO1 pre-treated	0	17700000	1.32883e+07	2.21117e+07	0	****
360	PAO1 control	30	PAO1 pre-treated	0	7.43333e+06	3.02167e+06	1.1845e+07	1.08e-05	****
360	PAO1 control	60	PAO1 pre-treated	0	2.11667e+06	-2.295e+06	6.52833e+06	0.967	ns
360	PAO1 control	120	PAO1 pre-treated	0	338333	-4.07333e+06	4.75e+06	1	ns
360	PAO1 control	240	PAO1 pre-treated	0	11000	-4.40067e+06	4.42267e+06	1	ns
360	PAO1 control	360	PAO1 pre-treated	0	3000	-4.40867e+06	4.41467e+06	1	ns
360	PAO1 control	0	PA3554	0	1100000	-3.31167e+06	5.51167e+06	1	ns
360	PAO1 control	1	PA3554	0	513333	-3.89833e+06	4.925e+06	1	ns
360	PAO1 control	10	PA3554	0	500000	-3.91167e+06	4.91167e+06	1	ns
360	PAO1 control	30	PA3554	0	30000	-4.38167e+06	4.44167e+06	1	ns
360	PAO1 control	60	PA3554	0	-1.16415e-09	-4.41167e+06	4.41167e+06	1	ns
360	PAO1 control	120	PA3554	0	-1.39698e-09	-4.41167e+06	4.41167e+06	1	ns
360	PAO1 control	240	PA3554	0	-2.32831e-10	-4.41167e+06	4.41167e+06	1	ns
360	PAO1 control	360	PA3554	0	6.98492e-10	-4.41167e+06	4.41167e+06	1	ns
0	PAO1 pre-treated	0	PA3554	0	-783333	-5.195e+06	3.62833e+06	1	ns
0	PAO1 pre-treated	1	PA3554	0	-1.37e+06	-5.78167e+06	3.04167e+06	1	ns
0	PAO1 pre-treated	10	PA3554	0	-1.38333e+06	-5.795e+06	3.02833e+06	1	ns
0	PAO1 pre-treated	30	PA3554	0	-1.85333e+06	-6.265e+06	2.55833e+06	0.992	ns
0	PAO1 pre-treated	60	PA3554	0	-1.88333e+06	-6.295e+06	2.52833e+06	0.991	ns
0	PAO1 pre-treated	120	PA3554	0	-1.88333e+06	-6.295e+06	2.52833e+06	0.991	ns
0	PAO1 pre-treated	240	PA3554	0	-1.88333e+06	-6.295e+06	2.52833e+06	0.991	ns
0	PAO1 pre-treated	360	PA3554	0	-1.88333e+06	-6.295e+06	2.52833e+06	0.991	ns
1	PAO1 pre-treated	0	PA3554	0	-1.98333e+07	-2.4245e+07	-1.54217e+07	0	****
1	PAO1 pre-treated	1	PA3554	0	-20420000	-2.48317e+07	-1.60083e+07	0	****
1	PAO1 pre-treated	10	PA3554	0	-2.04333e+07	-2.4845e+07	-1.60217e+07	0	****
1	PAO1 pre-treated	30	PA3554	0	-2.09033e+07	-2.5315e+07	-1.64917e+07	0	****
1	PAO1 pre-treated	60	PA3554	0	-2.09333e+07	-2.5345e+07	-1.65217e+07	0	****
1	PAO1 pre-treated	120	PA3554	0	-2.09333e+07	-2.5345e+07	-1.65217e+07	0	****
1	PAO1 pre-treated	240	PA3554	0	-2.09333e+07	-2.5345e+07	-1.65217e+07	0	****
1	PAO1 pre-treated	360	PA3554	0	-2.09333e+07	-2.5345e+07	-1.65217e+07	0	****
10	PAO1 pre-treated	0	PA3554	0	-16600000	-2.10117e+07	-1.21883e+07	0	****
10	PAO1 pre-treated	1	PA3554	0	-1.71867e+07	-2.15983e+07	-1.2775e+07	0	****
10	PAO1 pre-treated	10	PA3554	0	-17200000	-2.16117e+07	-1.27883e+07	0	****
10	PAO1 pre-treated	30	PA3554	0	-17670000	-2.20817e+07	-1.32583e+07	0	****
10	PAO1 pre-treated	60	PA3554	0	-17700000	-2.21117e+07	-1.32883e+07	0	****
10	PAO1 pre-treated	120	PA3554	0	-17700000	-2.21117e+07	-1.32883e+07	0	****
10	PAO1 pre-treated	240	PA3554	0	-17700000	-2.21117e+07	-1.32883e+07	0	****
10	PAO1 pre-treated	360	PA3554	0	-17700000	-2.21117e+07	-1.32883e+07	0	****
30	PAO1 pre-treated	0	PA3554	0	-6.33333e+06	-1.0745e+07	-1.92167e+06	0.00029	***
30	PAO1 pre-treated	1	PA3554	0	-6920000	-1.13317e+07	-2.50833e+06	5.08e-05	****
30	PAO1 pre-treated	10	PA3554	0	-6.93333e+06	-1.1345e+07	-2.52167e+06	4.88e-05	****
30	PAO1 pre-treated	30	PA3554	0	-7.40333e+06	-1.1815e+07	-2.99167e+06	1.18e-05	****
30	PAO1 pre-treated	60	PA3554	0	-7.43333e+06	-1.1845e+07	-3.02167e+06	1.08e-05	****
30	PAO1 pre-treated	120	PA3554	0	-7.43333e+06	-1.1845e+07	-3.02167e+06	1.08e-05	****
30	PAO1 pre-treated	240	PA3554	0	-7.43333e+06	-1.1845e+07	-3.02167e+06	1.08e-05	****
30	PAO1 pre-treated	360	PA3554	0	-7.43333e+06	-1.1845e+07	-3.02167e+06	1.08e-05	****
60	PAO1 pre-treated	0	PA3554	0	-1.01667e+06	-5.42833e+06	3.395e+06	1	ns
60	PAO1 pre-treated	1	PA3554	0	-1.60333e+06	-6.015e+06	2.80833e+06	0.999	ns
60	PAO1 pre-treated	10	PA3554	0	-1.61667e+06	-6.02833e+06	2.795e+06	0.999	ns
60	PAO1 pre-treated	30	PA3554	0	-2.08667e+06	-6.49833e+06	2.325e+06	0.971	ns
60	PAO1 pre-treated	60	PA3554	0	-2.11667e+06	-6.52833e+06	2.295e+06	0.967	ns
60	PAO1 pre-treated	120	PA3554	0	-2.11667e+06	-6.52833e+06	2.295e+06	0.967	ns
60	PAO1 pre-treated	240	PA3554	0	-2.11667e+06	-6.52833e+06	2.295e+06	0.967	ns
60	PAO1 pre-treated	360	PA3554	0	-2.11667e+06	-6.52833e+06	2.295e+06	0.967	ns
120	PAO1 pre-treated	0	PA3554	0	761667	-3.65e+06	5.17333e+06	1	ns
120	PAO1 pre-treated	1	PA3554	0	175000	-4.23667e+06	4.58667e+06	1	ns
120	PAO1 pre-treated	10	PA3554	0	161667	-4.25e+06	4.57333e+06	1	ns
120	PAO1 pre-treated	30	PA3554	0	-308333	-4.72e+06	4.10333e+06	1	ns
120	PAO1 pre-treated	60	PA3554	0	-338333	-4.75e+06	4.07333e+06	1	ns
120	PAO1 pre-treated	120	PA3554	0	-338333	-4.75e+06	4.07333e+06	1	ns
120	PAO1 pre-treated	240	PA3554	0	-338333	-4.75e+06	4.07333e+06	1	ns
120	PAO1 pre-treated	360	PA3554	0	-338333	-4.75e+06	4.07333e+06	1	ns
240	PAO1 pre-treated	0	PA3554	0	1089000	-3.32267e+06	5.50067e+06	1	ns
240	PAO1 pre-treated	1	PA3554	0	502333	-3.90933e+06	4.914e+06	1	ns
240	PAO1 pre-treated	10	PA3554	0	489000	-3.92267e+06	4.90067e+06	1	ns
240	PAO1 pre-treated	30	PA3554	0	19000	-4.39267e+06	4.43067e+06	1	ns
240	PAO1 pre-treated	60	PA3554	0	-11000	-4.42267e+06	4.40067e+06	1	ns
240	PAO1 pre-treated	120	PA3554	0	-11000	-4.42267e+06	4.40067e+06	1	ns
240	PAO1 pre-treated	240	PA3554	0	-11000	-4.42267e+06	4.40067e+06	1	ns
240	PAO1 pre-treated	360	PA3554	0	-11000	-4.42267e+06	4.40067e+06	1	ns
360	PAO1 pre-treated	0	PA3554	0	1097000	-3.31467e+06	5.50867e+06	1	ns
360	PAO1 pre-treated	1	PA3554	0	510333	-3.90133e+06	4.922e+06	1	ns
360	PAO1 pre-treated	10	PA3554	0	497000	-3.91467e+06	4.90867e+06	1	ns
360	PAO1 pre-treated	30	PA3554	0	27000	-4.38467e+06	4.43867e+06	1	ns
360	PAO1 pre-treated	60	PA3554	0	-3000	-4.41467e+06	4.40867e+06	1	ns
360	PAO1 pre-treated	120	PA3554	0	-3000	-4.41467e+06	4.40867e+06	1	ns
360	PAO1 pre-treated	240	PA3554	0	-3000	-4.41467e+06	4.40867e+06	1	ns
360	PAO1 pre-treated	360	PA3554	0	-3000	-4.41467e+06	4.40867e+06	1	ns
